# Supplementary material for: Biological Signal Processing with a Genetic Toggle Switch
Source: PLoS One. 2013 Jul 16;8(7):e68345. doi: 10.1371/journal.pone.0068345 (PMC3712956; doi:10.1371/journal.pone.0068345)
Supplement: File S2 — Model files for all circuits in SBML format. Contains SBML files for the J-K latch with and without overlapping heterodimer binding sites and the master-slave latch. (ZIP) [file pone.0068345.s002.zip]

Archive with 3 entries (3 files):
- JKlatch_no_overlap.sbml.xml
- JKlatch_overlap.sbml.xml
- master_slave_latch.sbml.xml
