# Supplementary material for: Biological Signal Processing with a Genetic Toggle Switch
Source: PLoS One. 2013 Jul 16;8(7):e68345. doi: 10.1371/journal.pone.0068345 (PMC3712956; doi:10.1371/journal.pone.0068345)
Supplement: File S2 — Model files for all circuits in SBML format. Contains SBML files for the J-K latch with and without overlapping heterodimer binding sites and the master-slave latch. (ZIP) [file pone.0068345.s002.zip › JKlatch_overlap.sbml.xml]

<?xml version="1.0" encoding="UTF-8"?>
<sbml xmlns="http://www.sbml.org/sbml/level3/version1/core" level="3" version="1">
  <model metaid="iBioSim1" id="JKlatch" name="Created by iBioSim flatten routine" substanceUnits="mole" volumeUnits="litre">
    <listOfUnitDefinitions>
      <unitDefinition id="u_1_second_n1">
        <listOfUnits>
          <unit kind="second" exponent="-1" scale="0" multiplier="1"/>
        </listOfUnits>
      </unitDefinition>
    </listOfUnitDefinitions>
    <listOfCompartments>
      <compartment id="Cell" spatialDimensions="3" size="1" constant="true"/>
    </listOfCompartments>
    <listOfSpecies>
      <species metaid="iBioSim3" id="A" name="A" compartment="Cell" initialAmount="1" hasOnlySubstanceUnits="true" boundaryCondition="false" constant="false"/>
      <species metaid="iBioSim4" id="B" name="B" compartment="Cell" initialAmount="11" hasOnlySubstanceUnits="true" boundaryCondition="false" constant="false"/>
      <species metaid="iBioSim5" id="A_2" name="B_2" compartment="Cell" initialAmount="0" hasOnlySubstanceUnits="true" boundaryCondition="false" constant="false"/>
      <species metaid="iBioSim6" id="B_2" name="B_2" compartment="Cell" initialAmount="164" hasOnlySubstanceUnits="true" boundaryCondition="false" constant="false"/>
      <species metaid="iBioSim7" id="P_A" name="P_A" compartment="Cell" initialAmount="1" hasOnlySubstanceUnits="true" boundaryCondition="false" constant="false"/>
      <species metaid="iBioSim8" id="P_B" name="P_B" compartment="Cell" initialAmount="1" hasOnlySubstanceUnits="true" boundaryCondition="false" constant="false"/>
      <species metaid="iBioSim9" id="O" name="O" compartment="Cell" initialAmount="1" hasOnlySubstanceUnits="true" boundaryCondition="false" constant="false"/>
      <species metaid="iBioSim10" id="m_A" name="m_A" compartment="Cell" initialAmount="0" hasOnlySubstanceUnits="true" boundaryCondition="false" constant="false"/>
      <species metaid="iBioSim11" id="m_B" name="m_B" compartment="Cell" initialAmount="20" hasOnlySubstanceUnits="true" boundaryCondition="false" constant="false"/>
      <species metaid="iBioSim12" id="J" name="J" compartment="Cell" initialAmount="0" hasOnlySubstanceUnits="true" boundaryCondition="false" constant="false"/>
      <species metaid="iBioSim13" id="K" name="K" compartment="Cell" initialAmount="0" hasOnlySubstanceUnits="true" boundaryCondition="false" constant="false"/>
      <species metaid="iBioSim14" id="KA" name="KA" compartment="Cell" initialAmount="0" hasOnlySubstanceUnits="true" boundaryCondition="false" constant="false"/>
      <species metaid="iBioSim15" id="JB" name="JB" compartment="Cell" initialAmount="0" hasOnlySubstanceUnits="true" boundaryCondition="false" constant="false"/>
      <species metaid="iBioSim16" id="P_J" name="P_J" compartment="Cell" initialAmount="1" hasOnlySubstanceUnits="true" boundaryCondition="false" constant="false"/>
      <species metaid="iBioSim17" id="P_K" name="P_K" compartment="Cell" initialAmount="1" hasOnlySubstanceUnits="true" boundaryCondition="false" constant="false"/>
      <species metaid="iBioSim18" id="m_J" name="m_J" compartment="Cell" initialAmount="0" hasOnlySubstanceUnits="true" boundaryCondition="false" constant="false"/>
      <species metaid="iBioSim19" id="m_K" name="m_K" compartment="Cell" initialAmount="0" hasOnlySubstanceUnits="true" boundaryCondition="false" constant="false"/>
      <species metaid="iBioSim24" id="OKA" name="OKA" compartment="Cell" initialAmount="0" hasOnlySubstanceUnits="true" boundaryCondition="false" constant="false"/>
      <species metaid="iBioSim25" id="OJB" compartment="Cell" initialAmount="0" hasOnlySubstanceUnits="true" boundaryCondition="false" constant="false"/>
      <species metaid="iBioSim26" id="PA2" compartment="Cell" initialAmount="0" hasOnlySubstanceUnits="true" boundaryCondition="false" constant="false"/>
      <species metaid="iBioSim27" id="P_A2" compartment="Cell" initialAmount="0" hasOnlySubstanceUnits="true" boundaryCondition="false" constant="false"/>
      <species metaid="iBioSim28" id="PA2A2" compartment="Cell" initialAmount="0" hasOnlySubstanceUnits="true" boundaryCondition="false" constant="false"/>
      <species metaid="iBioSim29" id="PB2" compartment="Cell" initialAmount="0" hasOnlySubstanceUnits="true" boundaryCondition="false" constant="false"/>
      <species metaid="iBioSim30" id="P_B2" compartment="Cell" initialAmount="0" hasOnlySubstanceUnits="true" boundaryCondition="false" constant="false"/>
      <species metaid="iBioSim31" id="PB2B2" compartment="Cell" initialAmount="0" hasOnlySubstanceUnits="true" boundaryCondition="false" constant="false"/>
    </listOfSpecies>
    <listOfParameters>
      <parameter metaid="iBioSim2" id="l_p" name="l_p" value="0.138" constant="true"/>
      <parameter metaid="iBioSim20" id="l_m" name="l_m" value="0.23" constant="true"/>
      <parameter metaid="iBioSim21" id="nu_ts" name="nu_ts" value="5" constant="true"/>
      <parameter metaid="iBioSim22" id="k_on" name="k_on" value="0.2" constant="true"/>
      <parameter metaid="iBioSim23" id="nu_j" name="nu_j" value="0" constant="false"/>
      <parameter metaid="iBioSim32" id="nu_k" name="nu_k" value="0" constant="false"/>
      <parameter metaid="iBioSim33" id="trans" name="trans" value="2.3" constant="true"/>
      <parameter metaid="iBioSim34" id="hd_off" name="hd_off" value="2" constant="true"/>
      <parameter metaid="iBioSim35" id="jk_off" name="jk_off" value="0.0126" constant="true"/>
      <parameter metaid="iBioSim36" id="kd" name="Degradation rate" value="0.138" constant="true"/>
    </listOfParameters>
    <listOfReactions>
      <reaction metaid="iBioSim61" id="bind_ka" reversible="true" fast="false" compartment="Cell">
        <listOfReactants>
          <speciesReference species="O" stoichiometry="1" constant="true"/>
          <speciesReference species="KA" stoichiometry="1" constant="true"/>
        </listOfReactants>
        <listOfProducts>
          <speciesReference species="OKA" stoichiometry="1" constant="true"/>
        </listOfProducts>
        <kineticLaw>
          <math xmlns="http://www.w3.org/1998/Math/MathML">
            <apply>
              <minus/>
              <apply>
                <times/>
                <ci> k_on </ci>
                <ci> O </ci>
                <ci> KA </ci>
              </apply>
              <apply>
                <times/>
                <ci> jk_off </ci>
                <ci> OKA </ci>
              </apply>
            </apply>
          </math>
        </kineticLaw>
      </reaction>
      <reaction metaid="iBioSim62" id="bind_jb" reversible="true" fast="false" compartment="Cell">
        <listOfReactants>
          <speciesReference species="O" stoichiometry="1" constant="true"/>
          <speciesReference species="JB" stoichiometry="1" constant="true"/>
        </listOfReactants>
        <listOfProducts>
          <speciesReference species="OJB" stoichiometry="1" constant="true"/>
        </listOfProducts>
        <kineticLaw>
          <math xmlns="http://www.w3.org/1998/Math/MathML">
            <apply>
              <minus/>
              <apply>
                <times/>
                <ci> k_on </ci>
                <ci> O </ci>
                <ci> JB </ci>
              </apply>
              <apply>
                <times/>
                <ci> jk_off </ci>
                <ci> OJB </ci>
              </apply>
            </apply>
          </math>
        </kineticLaw>
      </reaction>
      <reaction metaid="iBioSim63" id="bind_a_1" reversible="true" fast="false" compartment="Cell">
        <listOfReactants>
          <speciesReference species="P_B" stoichiometry="1" constant="true"/>
          <speciesReference species="A_2" stoichiometry="1" constant="true"/>
        </listOfReactants>
        <listOfProducts>
          <speciesReference species="PA2" stoichiometry="1" constant="true"/>
        </listOfProducts>
        <kineticLaw>
          <math xmlns="http://www.w3.org/1998/Math/MathML">
            <apply>
              <minus/>
              <apply>
                <times/>
                <ci> k_on </ci>
                <ci> P_B </ci>
                <ci> A_2 </ci>
              </apply>
              <apply>
                <times/>
                <ci> hd_off </ci>
                <ci> PA2 </ci>
              </apply>
            </apply>
          </math>
        </kineticLaw>
      </reaction>
      <reaction metaid="iBioSim64" id="bind_a_2" reversible="true" fast="false" compartment="Cell">
        <listOfReactants>
          <speciesReference species="P_B" stoichiometry="1" constant="true"/>
          <speciesReference species="A_2" stoichiometry="1" constant="true"/>
        </listOfReactants>
        <listOfProducts>
          <speciesReference species="P_A2" stoichiometry="1" constant="true"/>
        </listOfProducts>
        <kineticLaw>
          <math xmlns="http://www.w3.org/1998/Math/MathML">
            <apply>
              <minus/>
              <apply>
                <times/>
                <ci> k_on </ci>
                <ci> P_B </ci>
                <ci> A_2 </ci>
              </apply>
              <apply>
                <times/>
                <ci> hd_off </ci>
                <ci> P_A2 </ci>
              </apply>
            </apply>
          </math>
        </kineticLaw>
      </reaction>
      <reaction metaid="iBioSim65" id="bind_a_3" reversible="true" fast="false" compartment="Cell">
        <listOfReactants>
          <speciesReference species="PA2" stoichiometry="1" constant="true"/>
          <speciesReference species="A_2" stoichiometry="1" constant="true"/>
        </listOfReactants>
        <listOfProducts>
          <speciesReference species="PA2A2" stoichiometry="1" constant="true"/>
        </listOfProducts>
        <kineticLaw>
          <math xmlns="http://www.w3.org/1998/Math/MathML">
            <apply>
              <minus/>
              <apply>
                <times/>
                <ci> k_on </ci>
                <ci> PA2 </ci>
                <ci> A_2 </ci>
              </apply>
              <apply>
                <times/>
                <ci> hd_off </ci>
                <ci> PA2A2 </ci>
              </apply>
            </apply>
          </math>
        </kineticLaw>
      </reaction>
      <reaction metaid="iBioSim66" id="bind_a_4" reversible="true" fast="false" compartment="Cell">
        <listOfReactants>
          <speciesReference species="P_A2" stoichiometry="1" constant="true"/>
          <speciesReference species="A_2" stoichiometry="1" constant="true"/>
        </listOfReactants>
        <listOfProducts>
          <speciesReference species="PA2A2" stoichiometry="1" constant="true"/>
        </listOfProducts>
        <kineticLaw>
          <math xmlns="http://www.w3.org/1998/Math/MathML">
            <apply>
              <minus/>
              <apply>
                <times/>
                <ci> k_on </ci>
                <ci> P_A2 </ci>
                <ci> A_2 </ci>
              </apply>
              <apply>
                <times/>
                <ci> hd_off </ci>
                <ci> PA2A2 </ci>
              </apply>
            </apply>
          </math>
        </kineticLaw>
      </reaction>
      <reaction metaid="iBioSim67" id="bind_b_2" reversible="true" fast="false" compartment="Cell">
        <listOfReactants>
          <speciesReference species="P_A" stoichiometry="1" constant="true"/>
          <speciesReference species="B_2" stoichiometry="1" constant="true"/>
        </listOfReactants>
        <listOfProducts>
          <speciesReference species="P_B2" stoichiometry="1" constant="true"/>
        </listOfProducts>
        <kineticLaw>
          <math xmlns="http://www.w3.org/1998/Math/MathML">
            <apply>
              <minus/>
              <apply>
                <times/>
                <ci> k_on </ci>
                <ci> P_A </ci>
                <ci> B_2 </ci>
              </apply>
              <apply>
                <times/>
                <ci> hd_off </ci>
                <ci> P_B2 </ci>
              </apply>
            </apply>
          </math>
        </kineticLaw>
      </reaction>
      <reaction metaid="iBioSim68" id="bind_b_1" reversible="true" fast="false" compartment="Cell">
        <listOfReactants>
          <speciesReference species="P_A" stoichiometry="1" constant="true"/>
          <speciesReference species="B_2" stoichiometry="1" constant="true"/>
        </listOfReactants>
        <listOfProducts>
          <speciesReference species="PB2" stoichiometry="1" constant="true"/>
        </listOfProducts>
        <kineticLaw>
          <math xmlns="http://www.w3.org/1998/Math/MathML">
            <apply>
              <minus/>
              <apply>
                <times/>
                <ci> k_on </ci>
                <ci> P_A </ci>
                <ci> B_2 </ci>
              </apply>
              <apply>
                <times/>
                <ci> hd_off </ci>
                <ci> PB2 </ci>
              </apply>
            </apply>
          </math>
        </kineticLaw>
      </reaction>
      <reaction metaid="iBioSim69" id="bind_b_4" reversible="true" fast="false" compartment="Cell">
        <listOfReactants>
          <speciesReference species="P_B2" stoichiometry="1" constant="true"/>
          <speciesReference species="B_2" stoichiometry="1" constant="true"/>
        </listOfReactants>
        <listOfProducts>
          <speciesReference species="PB2B2" stoichiometry="1" constant="true"/>
        </listOfProducts>
        <kineticLaw>
          <math xmlns="http://www.w3.org/1998/Math/MathML">
            <apply>
              <minus/>
              <apply>
                <times/>
                <ci> k_on </ci>
                <ci> P_B2 </ci>
                <ci> B_2 </ci>
              </apply>
              <apply>
                <times/>
                <ci> hd_off </ci>
                <ci> PB2B2 </ci>
              </apply>
            </apply>
          </math>
        </kineticLaw>
      </reaction>
      <reaction metaid="iBioSim70" id="bind_b_3" reversible="true" fast="false" compartment="Cell">
        <listOfReactants>
          <speciesReference species="B_2" stoichiometry="1" constant="true"/>
          <speciesReference species="PB2" stoichiometry="1" constant="true"/>
        </listOfReactants>
        <listOfProducts>
          <speciesReference species="PB2B2" stoichiometry="1" constant="true"/>
        </listOfProducts>
        <kineticLaw>
          <math xmlns="http://www.w3.org/1998/Math/MathML">
            <apply>
              <minus/>
              <apply>
                <times/>
                <ci> k_on </ci>
                <ci> B_2 </ci>
                <ci> PB2 </ci>
              </apply>
              <apply>
                <times/>
                <ci> hd_off </ci>
                <ci> PB2B2 </ci>
              </apply>
            </apply>
          </math>
        </kineticLaw>
      </reaction>
      <reaction metaid="iBioSim52" id="a_dim" reversible="true" fast="false" compartment="Cell">
        <listOfReactants>
          <speciesReference species="A" stoichiometry="2" constant="true"/>
        </listOfReactants>
        <listOfProducts>
          <speciesReference species="A_2" stoichiometry="1" constant="true"/>
        </listOfProducts>
        <kineticLaw>
          <math xmlns="http://www.w3.org/1998/Math/MathML">
            <apply>
              <minus/>
              <apply>
                <times/>
                <ci> k_on </ci>
                <apply>
                  <power/>
                  <ci> A </ci>
                  <cn> 2 </cn>
                </apply>
              </apply>
              <apply>
                <times/>
                <ci> hd_off </ci>
                <ci> A_2 </ci>
              </apply>
            </apply>
          </math>
        </kineticLaw>
      </reaction>
      <reaction metaid="iBioSim51" id="b_dim" reversible="true" fast="false" compartment="Cell">
        <listOfReactants>
          <speciesReference species="B" stoichiometry="2" constant="true"/>
        </listOfReactants>
        <listOfProducts>
          <speciesReference species="B_2" stoichiometry="1" constant="true"/>
        </listOfProducts>
        <kineticLaw>
          <math xmlns="http://www.w3.org/1998/Math/MathML">
            <apply>
              <minus/>
              <apply>
                <times/>
                <ci> k_on </ci>
                <apply>
                  <power/>
                  <ci> B </ci>
                  <cn> 2 </cn>
                </apply>
              </apply>
              <apply>
                <times/>
                <ci> hd_off </ci>
                <ci> B_2 </ci>
              </apply>
            </apply>
          </math>
        </kineticLaw>
      </reaction>
      <reaction metaid="iBioSim53" id="j_dim" reversible="true" fast="false" compartment="Cell">
        <listOfReactants>
          <speciesReference species="J" stoichiometry="1" constant="true"/>
          <speciesReference species="B" stoichiometry="1" constant="true"/>
        </listOfReactants>
        <listOfProducts>
          <speciesReference species="JB" stoichiometry="1" constant="true"/>
        </listOfProducts>
        <kineticLaw>
          <math xmlns="http://www.w3.org/1998/Math/MathML">
            <apply>
              <minus/>
              <apply>
                <times/>
                <ci> k_on </ci>
                <ci> J </ci>
                <ci> B </ci>
              </apply>
              <apply>
                <times/>
                <ci> hd_off </ci>
                <ci> JB </ci>
              </apply>
            </apply>
          </math>
        </kineticLaw>
      </reaction>
      <reaction metaid="iBioSim54" id="k_dim" reversible="true" fast="false" compartment="Cell">
        <listOfReactants>
          <speciesReference species="K" stoichiometry="1" constant="true"/>
          <speciesReference species="A" stoichiometry="1" constant="true"/>
        </listOfReactants>
        <listOfProducts>
          <speciesReference species="KA" stoichiometry="1" constant="true"/>
        </listOfProducts>
        <kineticLaw>
          <math xmlns="http://www.w3.org/1998/Math/MathML">
            <apply>
              <minus/>
              <apply>
                <times/>
                <ci> k_on </ci>
                <ci> K </ci>
                <ci> A </ci>
              </apply>
              <apply>
                <times/>
                <ci> hd_off </ci>
                <ci> KA </ci>
              </apply>
            </apply>
          </math>
        </kineticLaw>
      </reaction>
      <reaction metaid="iBioSim55" id="translation_a" reversible="false" fast="false" compartment="Cell">
        <listOfProducts>
          <speciesReference species="A" stoichiometry="1" constant="true"/>
        </listOfProducts>
        <listOfModifiers>
          <modifierSpeciesReference species="m_A"/>
        </listOfModifiers>
        <kineticLaw>
          <math xmlns="http://www.w3.org/1998/Math/MathML">
            <apply>
              <times/>
              <ci> trans </ci>
              <ci> m_A </ci>
            </apply>
          </math>
        </kineticLaw>
      </reaction>
      <reaction metaid="iBioSim56" id="translation_b" reversible="false" fast="false" compartment="Cell">
        <listOfProducts>
          <speciesReference species="B" stoichiometry="1" constant="true"/>
        </listOfProducts>
        <listOfModifiers>
          <modifierSpeciesReference species="m_B"/>
        </listOfModifiers>
        <kineticLaw>
          <math xmlns="http://www.w3.org/1998/Math/MathML">
            <apply>
              <times/>
              <ci> trans </ci>
              <ci> m_B </ci>
            </apply>
          </math>
        </kineticLaw>
      </reaction>
      <reaction metaid="iBioSim60" id="translation_j" reversible="false" fast="false" compartment="Cell">
        <listOfProducts>
          <speciesReference species="J" stoichiometry="1" constant="true"/>
        </listOfProducts>
        <listOfModifiers>
          <modifierSpeciesReference species="m_J"/>
        </listOfModifiers>
        <kineticLaw>
          <math xmlns="http://www.w3.org/1998/Math/MathML">
            <apply>
              <times/>
              <ci> trans </ci>
              <ci> m_J </ci>
            </apply>
          </math>
        </kineticLaw>
      </reaction>
      <reaction metaid="iBioSim57" id="translation_k" reversible="false" fast="false" compartment="Cell">
        <listOfProducts>
          <speciesReference species="K" stoichiometry="1" constant="true"/>
        </listOfProducts>
        <listOfModifiers>
          <modifierSpeciesReference species="m_K"/>
        </listOfModifiers>
        <kineticLaw>
          <math xmlns="http://www.w3.org/1998/Math/MathML">
            <apply>
              <times/>
              <ci> trans </ci>
              <ci> m_K </ci>
            </apply>
          </math>
        </kineticLaw>
      </reaction>
      <reaction metaid="iBioSim58" id="transcription_j" reversible="false" fast="false" compartment="Cell">
        <listOfProducts>
          <speciesReference species="m_J" stoichiometry="1" constant="true"/>
        </listOfProducts>
        <listOfModifiers>
          <modifierSpeciesReference species="P_J"/>
        </listOfModifiers>
        <kineticLaw>
          <math xmlns="http://www.w3.org/1998/Math/MathML">
            <apply>
              <times/>
              <ci> nu_j </ci>
              <ci> P_J </ci>
            </apply>
          </math>
        </kineticLaw>
      </reaction>
      <reaction metaid="iBioSim59" id="transcription_k" reversible="false" fast="false" compartment="Cell">
        <listOfProducts>
          <speciesReference species="m_K" stoichiometry="1" constant="true"/>
        </listOfProducts>
        <listOfModifiers>
          <modifierSpeciesReference species="P_K"/>
        </listOfModifiers>
        <kineticLaw>
          <math xmlns="http://www.w3.org/1998/Math/MathML">
            <apply>
              <times/>
              <ci> nu_k </ci>
              <ci> P_K </ci>
            </apply>
          </math>
        </kineticLaw>
      </reaction>
      <reaction metaid="iBioSim38" id="transcription_a" reversible="false" fast="false" compartment="Cell">
        <listOfProducts>
          <speciesReference species="m_A" stoichiometry="1" constant="true"/>
        </listOfProducts>
        <listOfModifiers>
          <modifierSpeciesReference species="O"/>
          <modifierSpeciesReference species="P_A"/>
        </listOfModifiers>
        <kineticLaw>
          <math xmlns="http://www.w3.org/1998/Math/MathML">
            <apply>
              <times/>
              <ci> nu_ts </ci>
              <ci> O </ci>
              <ci> P_A </ci>
            </apply>
          </math>
        </kineticLaw>
      </reaction>
      <reaction metaid="iBioSim50" id="transcription_b" reversible="false" fast="false" compartment="Cell">
        <listOfProducts>
          <speciesReference species="m_B" stoichiometry="1" constant="true"/>
        </listOfProducts>
        <listOfModifiers>
          <modifierSpeciesReference species="P_B"/>
          <modifierSpeciesReference species="O"/>
        </listOfModifiers>
        <kineticLaw>
          <math xmlns="http://www.w3.org/1998/Math/MathML">
            <apply>
              <times/>
              <ci> nu_ts </ci>
              <ci> P_B </ci>
              <ci> O </ci>
            </apply>
          </math>
        </kineticLaw>
      </reaction>
      <reaction metaid="iBioSim71" id="transcription_a_2" reversible="false" fast="false" compartment="Cell">
        <listOfProducts>
          <speciesReference species="m_A" stoichiometry="1" constant="true"/>
        </listOfProducts>
        <listOfModifiers>
          <modifierSpeciesReference species="P_A"/>
          <modifierSpeciesReference species="OJB"/>
        </listOfModifiers>
        <kineticLaw>
          <math xmlns="http://www.w3.org/1998/Math/MathML">
            <apply>
              <times/>
              <ci> nu_ts </ci>
              <ci> P_A </ci>
              <ci> OJB </ci>
            </apply>
          </math>
        </kineticLaw>
      </reaction>
      <reaction metaid="iBioSim72" id="transcription_b_2" reversible="false" fast="false" compartment="Cell">
        <listOfProducts>
          <speciesReference species="m_B" stoichiometry="1" constant="true"/>
        </listOfProducts>
        <listOfModifiers>
          <modifierSpeciesReference species="P_B"/>
          <modifierSpeciesReference species="OKA"/>
        </listOfModifiers>
        <kineticLaw>
          <math xmlns="http://www.w3.org/1998/Math/MathML">
            <apply>
              <times/>
              <ci> nu_ts </ci>
              <ci> P_B </ci>
              <ci> OKA </ci>
            </apply>
          </math>
        </kineticLaw>
      </reaction>
      <reaction id="Degradation_A" reversible="false" fast="false" compartment="Cell">
        <listOfReactants>
          <speciesReference species="A" stoichiometry="1" constant="true"/>
        </listOfReactants>
        <kineticLaw>
          <math xmlns="http://www.w3.org/1998/Math/MathML">
            <apply>
              <times/>
              <ci> kd </ci>
              <ci> A </ci>
            </apply>
          </math>
          <listOfLocalParameters>
            <localParameter id="kd" value="0.138" units="u_1_second_n1"/>
          </listOfLocalParameters>
        </kineticLaw>
      </reaction>
      <reaction id="Degradation_B" reversible="false" fast="false" compartment="Cell">
        <listOfReactants>
          <speciesReference species="B" stoichiometry="1" constant="true"/>
        </listOfReactants>
        <kineticLaw>
          <math xmlns="http://www.w3.org/1998/Math/MathML">
            <apply>
              <times/>
              <ci> kd </ci>
              <ci> B </ci>
            </apply>
          </math>
          <listOfLocalParameters>
            <localParameter id="kd" value="0.138" units="u_1_second_n1"/>
          </listOfLocalParameters>
        </kineticLaw>
      </reaction>
      <reaction id="Degradation_J" reversible="false" fast="false" compartment="Cell">
        <listOfReactants>
          <speciesReference species="J" stoichiometry="1" constant="true"/>
        </listOfReactants>
        <kineticLaw>
          <math xmlns="http://www.w3.org/1998/Math/MathML">
            <apply>
              <times/>
              <ci> kd </ci>
              <ci> J </ci>
            </apply>
          </math>
          <listOfLocalParameters>
            <localParameter id="kd" value="0.138" units="u_1_second_n1"/>
          </listOfLocalParameters>
        </kineticLaw>
      </reaction>
      <reaction id="Degradation_K" reversible="false" fast="false" compartment="Cell">
        <listOfReactants>
          <speciesReference species="K" stoichiometry="1" constant="true"/>
        </listOfReactants>
        <kineticLaw>
          <math xmlns="http://www.w3.org/1998/Math/MathML">
            <apply>
              <times/>
              <ci> kd </ci>
              <ci> K </ci>
            </apply>
          </math>
          <listOfLocalParameters>
            <localParameter id="kd" value="0.138" units="u_1_second_n1"/>
          </listOfLocalParameters>
        </kineticLaw>
      </reaction>
      <reaction id="Degradation_KA" reversible="false" fast="false" compartment="Cell">
        <listOfReactants>
          <speciesReference species="KA" stoichiometry="1" constant="true"/>
        </listOfReactants>
        <kineticLaw>
          <math xmlns="http://www.w3.org/1998/Math/MathML">
            <apply>
              <times/>
              <ci> kd </ci>
              <ci> KA </ci>
            </apply>
          </math>
          <listOfLocalParameters>
            <localParameter id="kd" value="0.138" units="u_1_second_n1"/>
          </listOfLocalParameters>
        </kineticLaw>
      </reaction>
      <reaction id="Degradation_B_2" reversible="false" fast="false" compartment="Cell">
        <listOfReactants>
          <speciesReference species="B_2" stoichiometry="1" constant="true"/>
        </listOfReactants>
        <kineticLaw>
          <math xmlns="http://www.w3.org/1998/Math/MathML">
            <apply>
              <times/>
              <ci> kd </ci>
              <ci> B_2 </ci>
            </apply>
          </math>
          <listOfLocalParameters>
            <localParameter id="kd" value="0.138" units="u_1_second_n1"/>
          </listOfLocalParameters>
        </kineticLaw>
      </reaction>
      <reaction id="Degradation_m_K" reversible="false" fast="false" compartment="Cell">
        <listOfReactants>
          <speciesReference species="m_K" stoichiometry="1" constant="true"/>
        </listOfReactants>
        <kineticLaw>
          <math xmlns="http://www.w3.org/1998/Math/MathML">
            <apply>
              <times/>
              <ci> kd </ci>
              <ci> m_K </ci>
            </apply>
          </math>
          <listOfLocalParameters>
            <localParameter id="kd" value="0.23" units="u_1_second_n1"/>
          </listOfLocalParameters>
        </kineticLaw>
      </reaction>
      <reaction id="Degradation_m_J" reversible="false" fast="false" compartment="Cell">
        <listOfReactants>
          <speciesReference species="m_J" stoichiometry="1" constant="true"/>
        </listOfReactants>
        <kineticLaw>
          <math xmlns="http://www.w3.org/1998/Math/MathML">
            <apply>
              <times/>
              <ci> kd </ci>
              <ci> m_J </ci>
            </apply>
          </math>
          <listOfLocalParameters>
            <localParameter id="kd" value="0.23" units="u_1_second_n1"/>
          </listOfLocalParameters>
        </kineticLaw>
      </reaction>
      <reaction id="Degradation_m_B" reversible="false" fast="false" compartment="Cell">
        <listOfReactants>
          <speciesReference species="m_B" stoichiometry="1" constant="true"/>
        </listOfReactants>
        <kineticLaw>
          <math xmlns="http://www.w3.org/1998/Math/MathML">
            <apply>
              <times/>
              <ci> kd </ci>
              <ci> m_B </ci>
            </apply>
          </math>
          <listOfLocalParameters>
            <localParameter id="kd" value="0.23" units="u_1_second_n1"/>
          </listOfLocalParameters>
        </kineticLaw>
      </reaction>
      <reaction id="Degradation_m_A" reversible="false" fast="false" compartment="Cell">
        <listOfReactants>
          <speciesReference species="m_A" stoichiometry="1" constant="true"/>
        </listOfReactants>
        <kineticLaw>
          <math xmlns="http://www.w3.org/1998/Math/MathML">
            <apply>
              <times/>
              <ci> kd </ci>
              <ci> m_A </ci>
            </apply>
          </math>
          <listOfLocalParameters>
            <localParameter id="kd" value="0.23" units="u_1_second_n1"/>
          </listOfLocalParameters>
        </kineticLaw>
      </reaction>
      <reaction id="Degradation_JB" reversible="false" fast="false" compartment="Cell">
        <listOfReactants>
          <speciesReference species="JB" stoichiometry="1" constant="true"/>
        </listOfReactants>
        <kineticLaw>
          <math xmlns="http://www.w3.org/1998/Math/MathML">
            <apply>
              <times/>
              <ci> kd </ci>
              <ci> JB </ci>
            </apply>
          </math>
          <listOfLocalParameters>
            <localParameter id="kd" value="0.138" units="u_1_second_n1"/>
          </listOfLocalParameters>
        </kineticLaw>
      </reaction>
      <reaction id="Degradation_A_2" reversible="false" fast="false" compartment="Cell">
        <listOfReactants>
          <speciesReference species="A_2" stoichiometry="1" constant="true"/>
        </listOfReactants>
        <kineticLaw>
          <math xmlns="http://www.w3.org/1998/Math/MathML">
            <apply>
              <times/>
              <ci> kd </ci>
              <ci> A_2 </ci>
            </apply>
          </math>
          <listOfLocalParameters>
            <localParameter id="kd" value="0.138" units="u_1_second_n1"/>
          </listOfLocalParameters>
        </kineticLaw>
      </reaction>
    </listOfReactions>
    <listOfEvents>
      <event id="SET_ON" name="SET_ON" useValuesFromTriggerTime="false">
        <trigger initialValue="false" persistent="false">
          <math xmlns="http://www.w3.org/1998/Math/MathML">
            <apply>
              <geq/>
              <csymbol encoding="text" definitionURL="http://www.sbml.org/sbml/symbols/time"> t </csymbol>
              <cn type="integer"> 100 </cn>
            </apply>
          </math>
        </trigger>
        <listOfEventAssignments>
          <eventAssignment variable="nu_j">
            <math xmlns="http://www.w3.org/1998/Math/MathML">
              <cn> 1 </cn>
            </math>
          </eventAssignment>
        </listOfEventAssignments>
      </event>
      <event id="SET_OFF" name="SET_OFF" useValuesFromTriggerTime="false">
        <trigger initialValue="false" persistent="false">
          <math xmlns="http://www.w3.org/1998/Math/MathML">
            <apply>
              <geq/>
              <csymbol encoding="text" definitionURL="http://www.sbml.org/sbml/symbols/time"> t </csymbol>
              <cn type="integer"> 130 </cn>
            </apply>
          </math>
        </trigger>
        <listOfEventAssignments>
          <eventAssignment variable="nu_j">
            <math xmlns="http://www.w3.org/1998/Math/MathML">
              <cn> 0 </cn>
            </math>
          </eventAssignment>
        </listOfEventAssignments>
      </event>
      <event id="RESET_ON" name="RESET_ON" useValuesFromTriggerTime="false">
        <trigger initialValue="false" persistent="false">
          <math xmlns="http://www.w3.org/1998/Math/MathML">
            <apply>
              <geq/>
              <csymbol encoding="text" definitionURL="http://www.sbml.org/sbml/symbols/time"> t </csymbol>
              <cn type="integer"> 300 </cn>
            </apply>
          </math>
        </trigger>
        <listOfEventAssignments>
          <eventAssignment variable="nu_k">
            <math xmlns="http://www.w3.org/1998/Math/MathML">
              <cn> 1 </cn>
            </math>
          </eventAssignment>
        </listOfEventAssignments>
      </event>
      <event id="RESET_OFF" name="RESET_OFF" useValuesFromTriggerTime="false">
        <trigger initialValue="false" persistent="false">
          <math xmlns="http://www.w3.org/1998/Math/MathML">
            <apply>
              <geq/>
              <csymbol encoding="text" definitionURL="http://www.sbml.org/sbml/symbols/time"> t </csymbol>
              <cn type="integer"> 330 </cn>
            </apply>
          </math>
        </trigger>
        <listOfEventAssignments>
          <eventAssignment variable="nu_k">
            <math xmlns="http://www.w3.org/1998/Math/MathML">
              <cn> 0 </cn>
            </math>
          </eventAssignment>
        </listOfEventAssignments>
      </event>
      <event id="TOGGLE_ON" name="TOGGLE_ON" useValuesFromTriggerTime="false">
        <trigger initialValue="false" persistent="false">
          <math xmlns="http://www.w3.org/1998/Math/MathML">
            <apply>
              <geq/>
              <csymbol encoding="text" definitionURL="http://www.sbml.org/sbml/symbols/time"> t </csymbol>
              <cn type="integer"> 500 </cn>
            </apply>
          </math>
        </trigger>
        <listOfEventAssignments>
          <eventAssignment variable="nu_j">
            <math xmlns="http://www.w3.org/1998/Math/MathML">
              <cn type="integer"> 1 </cn>
            </math>
          </eventAssignment>
          <eventAssignment variable="nu_k">
            <math xmlns="http://www.w3.org/1998/Math/MathML">
              <cn type="integer"> 1 </cn>
            </math>
          </eventAssignment>
        </listOfEventAssignments>
      </event>
      <event id="TOGGLE_OFF" name="TOGGLE_OFF" useValuesFromTriggerTime="false">
        <trigger initialValue="false" persistent="false">
          <math xmlns="http://www.w3.org/1998/Math/MathML">
            <apply>
              <geq/>
              <csymbol encoding="text" definitionURL="http://www.sbml.org/sbml/symbols/time"> t </csymbol>
              <cn type="integer"> 520 </cn>
            </apply>
          </math>
        </trigger>
        <listOfEventAssignments>
          <eventAssignment variable="nu_j">
            <math xmlns="http://www.w3.org/1998/Math/MathML">
              <cn type="integer"> 0 </cn>
            </math>
          </eventAssignment>
          <eventAssignment variable="nu_k">
            <math xmlns="http://www.w3.org/1998/Math/MathML">
              <cn type="integer"> 0 </cn>
            </math>
          </eventAssignment>
        </listOfEventAssignments>
      </event>
      <event id="RACE" name="RACE" useValuesFromTriggerTime="false">
        <trigger initialValue="false" persistent="false">
          <math xmlns="http://www.w3.org/1998/Math/MathML">
            <apply>
              <geq/>
              <csymbol encoding="text" definitionURL="http://www.sbml.org/sbml/symbols/time"> t </csymbol>
              <cn type="integer"> 700 </cn>
            </apply>
          </math>
        </trigger>
        <listOfEventAssignments>
          <eventAssignment variable="nu_j">
            <math xmlns="http://www.w3.org/1998/Math/MathML">
              <cn> 1 </cn>
            </math>
          </eventAssignment>
          <eventAssignment variable="nu_k">
            <math xmlns="http://www.w3.org/1998/Math/MathML">
              <cn> 1 </cn>
            </math>
          </eventAssignment>
        </listOfEventAssignments>
      </event>
    </listOfEvents>
  </model>
</sbml>
